# Supplementary material for: Thyroid function and polycystic ovary syndrome: a Mendelian randomization study
Source: Front Endocrinol (Lausanne). 2024 Mar 22;15:1364157. doi: 10.3389/fendo.2024.1364157 (PMC10995335; doi:10.3389/fendo.2024.1364157)
Supplement: Supplementary file 2 [file Table_1.xlsx]

## Sheet: SNPs with FT4
SNP	effect_allele.exposure	other_allele.exposure	effect_allele.outcome	other_allele.outcome	beta.exposure	beta.outcome	eaf.exposure	eaf.outcome	chr	pos	se.outcome	pval.outcome	se.exposure	pval.exposure	chr.exposure	F
rs10119187	T	C	T	C	0.0497	-0.0122	0.8118	0.8542	9	4223660	0.0804	0.8792	0.0085	4.11e-09	9	34.1881
rs10739496	T	C	T	C	0.0777	0.0367	0.7843	0.6514	9	100552559	0.0594	0.536	0.0068	4.2e-30	9	130.564
rs10818937	T	C	T	C	-0.0475	-0.014	0.2079	0.3308	9	127015440	0.0605	0.817	0.007	1.31e-11	9	46.0459
rs10946313	T	C	T	C	0.0455	-0.0084	0.56	0.5665	6	19381386	0.0575	0.8842	0.0068	2.28e-11	6	44.7718
rs11039355	T	C	T	C	-0.0385	0.0098	0.283	0.3491	11	47737501	0.0614	0.873	0.007	3.51e-08	11	30.25
rs11078333	A	T	A	T	0.0513	-0.032	0.6799	0.3936	17	16051444	0.0581	0.582	0.0072	9.91e-13	17	50.7656
rs113107469	T	C	T	C	0.1996	-0.1231	0.01465	0.02053	18	29306737	0.2005	0.5394	0.022	1e-19	18	82.3144
rs11626434	C	G	C	G	0.0583	-0.0444	0.3741	0.4618	14	101998443	0.0572	0.4371	0.0069	4.08e-17	14	71.3903
rs12907106	C	G	C	G	-0.0407	-0.1487	0.457	0.34	15	63873658	0.06	0.0132501	0.0074	3.67e-08	15	30.25
rs17185536	T	C	T	C	0.0726	0.0152	0.1699	0.2042	6	100620931	0.0702	0.8286	0.0081	1.93e-19	6	80.3347
rs2235544	A	C	A	C	0.1387	0.0288	0.4432	0.543	1	54375570	0.0574	0.6158	0.0065	4.2e-101	1	455.33
rs225014	T	C	T	C	0.0535	0	0.5788	0.72	14	80669580	0.0635	0.9994	0.0067	1.83e-15	14	63.7614
rs4149056	T	C	T	C	-0.0506	-0.1191	0.8773	0.7974	12	21331549	0.0709	0.0931494	0.0089	1.34e-08	12	32.3237
rs4842131	T	C	T	C	-0.1037	-0.0091	0.5023	0.4894	9	139092679	0.057	0.8725	0.0075	7.68e-44	9	191.177
rs4954192	T	C	T	C	-0.0409	-0.1018	0.6593	0.4076	2	135632981	0.0576	0.0773393	0.0071	8.38e-09	2	33.1841
rs56069042	A	G	A	G	0.1061	0.0486	0.98031	0.95821	18	57914644	0.1431	0.734199	0.0186	1.16e-08	18	32.5391
rs67583169	C	G	C	G	0.0613	-0.0089	0.6763	0.7805	8	61212179	0.0688	0.8976	0.0095	9.99e-11	8	41.6365
rs6785807	A	G	A	G	-0.059	0.0434	0.1177	0.262	3	181718601	0.065	0.5048	0.0093	2.47e-10	3	40.2474
rs6855450	T	C	T	C	0.1164	0.081	0.03617	0.05376	4	170992674	0.1264	0.5219	0.0115	2.76e-24	4	102.45
rs72783371	A	C	A	C	0.0671	0.1593	0.8974	0.93021	10	13436195	0.113	0.1587	0.0121	2.77e-08	10	30.7521
rs73405691	A	G	A	G	0.0556	-0.0481	0.91621	0.8573	6	34468767	0.0831	0.5632	0.0098	1.61e-08	6	32.1883
rs8063103	C	G	C	G	-0.0522	-0.0352	0.8457	0.8921	16	12703395	0.092	0.701799	0.0092	1.61e-08	16	32.1933
rs9356988	A	G	A	G	-0.051	0.0066	0.3901	0.377	6	25777481	0.0591	0.911	0.0073	3.56e-12	6	48.8084
rs951366	T	C	T	C	0.0367	-0.0867	0.647	0.6367	1	205685352	0.059	0.1416	0.0067	4.39e-08	1	30.0042

## Sheet: SNPs with TSH
SNP	effect_allele.exposure	other_allele.exposure	effect_allele.outcome	other_allele.outcome	beta.exposure	beta.outcome	eaf.exposure	eaf.outcome	chr	pos	se.outcome	pval.outcome	se.exposure	pval.exposure	chr.exposure	F
rs1003150	A	T	A	T	-0.0614	-0.0302	0.8777	0.9271	14	81445835	0.11	0.783401	0.0103	2.869e-09	14	35.5355
rs1042673	A	G	A	G	-0.0546	-0.0128	0.4098	0.5766	17	70121339	0.0576	0.8242	0.0061	3.571e-19	17	80.1172
rs1045476	A	G	A	G	0.049	-0.0335	0.3686	0.188	16	4015313	0.073	0.646501	0.0082	2.357e-09	16	35.7079
rs10748781	A	C	A	C	-0.0467	0.1132	0.6877	0.6526	10	101283330	0.0598	0.0583606	0.0064	3.689e-13	10	53.2444
rs10814915	T	C	T	C	0.0421	0.0618	0.5417	0.4564	9	4290544	0.0569	0.2782	0.0061	5.06e-12	9	47.6326
rs10917469	A	G	A	G	0.1112	0.0509	0.8269	0.8789	1	19843576	0.0865	0.5565	0.0085	3.954e-39	1	171.148
rs10957494	A	G	A	G	-0.0402	0.0012	0.5911	0.694	8	70365025	0.0618	0.985	0.0066	1.097e-09	8	37.0992
rs11255790	T	C	T	C	-0.041	0.0155	0.1937	0.1893	10	8682180	0.0725	0.8303	0.0066	6.831e-10	10	38.5904
rs1157994	A	G	A	G	-0.0904	0.1121	0.03617	0.0431	17	59338574	0.1404	0.4244	0.0155	5.282e-09	17	34.0152
rs11654194	A	G	A	G	0.0467	0.0376	0.2756	0.4297	17	70385176	0.0573	0.5118	0.0061	1.821e-14	17	58.6103
rs11732089	T	C	T	C	0.115	0.0174	0.8104	0.8771	4	149665602	0.0872	0.8416	0.0076	1.726e-51	4	228.965
rs11755845	T	C	T	C	-0.0725	-0.021	0.2001	0.2031	6	43904780	0.0705	0.7655	0.0069	1.432e-25	6	110.402
rs118039499	A	C	A	C	0.1837	0.0759	0.992216	0.97696	8	133881471	0.1875	0.6857	0.024	1.989e-14	8	58.5863
rs1203944	T	C	T	C	-0.0509	-0.034	0.2775	0.2094	20	22596879	0.0694	0.624001	0.0073	2.416e-12	20	48.6172
rs12284404	A	G	A	G	-0.0667	-0.0067	0.1722	0.3047	11	45228686	0.062	0.9141	0.0069	2.477e-22	11	93.4444
rs1265091	T	C	T	C	0.0571	0.1173	0.1571	0.1269	6	31108129	0.0854	0.1698	0.0086	3.195e-11	6	44.0834
rs12893151	A	C	A	C	-0.0624	0.0184	0.1795	0.2572	14	81619945	0.0652	0.778099	0.0078	1.024e-15	14	64
rs13329353	T	C	T	C	0.0614	0.0368	0.658	0.6618	15	89113877	0.06	0.54	0.0065	5.169e-21	15	89.2298
rs1663070	T	C	T	C	-0.0463	0.0239	0.6708	0.7725	3	12239852	0.0678	0.724299	0.007	3.493e-11	3	43.7488
rs17020122	T	C	T	C	0.1044	-0.0019	0.1424	0.1139	1	108357391	0.0897	0.983	0.0114	5.32e-20	1	83.867
rs17477923	T	C	T	C	0.0826	-0.15	0.8274	0.6927	15	49711185	0.0615	0.0147299	0.0069	2.572e-33	15	143.305
rs17767491	A	G	A	G	0.0883	-0.0987	0.7463	0.6895	16	79745487	0.0613	0.1074	0.0065	3.351e-42	16	184.542
rs199461	A	G	A	G	0.0452	-0.0306	0.4125	0.08454	17	44790203	0.1018	0.7637	0.0074	1.131e-09	17	37.309
rs2127387	A	G	A	G	0.1435	-0.0353	0.6346	0.4101	5	76532571	0.0578	0.5413	0.0062	1.1e-117	5	535.698
rs2272642	A	G	A	G	0.0442	-0.0725	0.864	0.8384	8	23294412	0.0763	0.3418	0.0079	2.096e-08	8	31.3033
rs2284736	A	G	A	G	0.0436	-0.0289	0.4528	0.6099	14	81586721	0.0583	0.619901	0.0064	1.06e-11	14	46.4102
rs2359775	A	T	A	T	-0.0772	0.0142	0.4679	0.241	5	76471463	0.0666	0.8313	0.0083	8.67e-21	5	86.5124
rs2439301	A	G	A	G	-0.0587	-0.0141	0.2404	0.2711	8	32433013	0.064	0.8255	0.0076	8.153e-15	8	59.6553
rs28502438	T	C	T	C	0.0338	0.0471	0.772	0.6491	3	149220109	0.0596	0.4294	0.0061	3.699e-08	3	30.7025
rs30227	T	C	T	C	-0.0468	-0.0618	0.6245	0.6281	16	14405428	0.0586	0.2918	0.0063	7.586e-14	16	55.1837
rs334725	A	G	A	G	0.1737	-0.0679	0.92399	0.9799	1	61610049	0.1975	0.730999	0.0147	2.445e-32	1	139.626
rs398745	A	C	A	C	-0.052	0.0024	0.5192	0.625	14	36536181	0.0586	0.9668	0.0062	3.97e-17	14	70.3434
rs4804413	T	C	T	C	0.0532	-0.0108	0.3654	0.3964	19	7222655	0.0581	0.8524	0.0062	8.635e-18	19	73.6275
rs4933466	A	G	A	G	0.0395	-0.0044	0.5513	0.5721	10	89849519	0.0579	0.9389	0.0063	5.134e-10	10	39.3109
rs59381142	A	G	A	G	-0.058	-0.0353	0.2184	0.1888	3	193916181	0.0725	0.6261	0.0076	1.696e-14	3	58.241
rs7329958	T	C	T	C	-0.0439	0.003	0.2683	0.3426	13	24782080	0.0598	0.9597	0.0065	1.133e-11	13	45.6144
rs7529705	A	G	A	G	0.0531	-0.131	0.3439	0.341	1	19720092	0.06	0.0288403	0.0064	1.393e-16	1	68.8381
rs8176645	A	T	A	T	0.0519	0.023	0.3745	0.4353	9	136149500	0.0572	0.6871	0.0064	3.925e-16	9	65.762
rs9298749	A	C	A	C	-0.0393	0.0489	0.473	0.531	9	16214340	0.0575	0.3955	0.0064	8.797e-10	9	37.7073
rs9497965	T	C	T	C	0.0444	0.0427	0.3782	0.3364	6	148521292	0.0604	0.4799	0.0062	9.811e-13	6	51.2841

## Sheet: SNPs with hypothyroidism
SNP	effect_allele.exposure	other_allele.exposure	effect_allele.outcome	other_allele.outcome	beta.exposure	beta.outcome	eaf.exposure	eaf.outcome	chr	pos	se.outcome	pval.outcome	se.exposure	pval.exposure	chr.exposure	F
rs111453031	A	G	A	G	-0.8343	-0.4041	0.994505	0.993856	3	94329150	0.3643	0.2673	0.1521	4.148e-08	3	30.0875
rs11675342	T	C	T	C	0.1604	-0.0633	0.3988	0.4424	2	1407628	0.0573	0.2691	0.025	1.477e-10	2	41.1651
rs116878894	C	G	C	G	0.7068	0.0696	0.00641	0.02097	9	75458704	0.2007	0.7287	0.1203	4.189e-09	9	34.5193
rs12449792	T	C	T	C	0.1566	0.0314	0.3168	0.3289	17	43302259	0.0609	0.606001	0.0281	2.409e-08	17	31.0578
rs1382879	T	C	T	C	-0.1528	0.0342	0.3471	0.5905	5	76521868	0.0578	0.553701	0.0255	2.149e-09	5	35.9059
rs143344027	A	G	A	G	-0.5314	-0.2237	0.9881	0.99532	2	67379207	0.4072	0.5827	0.0827	1.328e-10	2	41.2888
rs148575660	A	G	A	G	-0.7026	0.1416	0.994505	0.98249	6	74446214	0.2199	0.5198	0.1179	2.526e-09	6	35.5131
rs2983514	A	G	A	G	0.1541	0.0796	0.7152	0.7051	6	166050119	0.0621	0.2001	0.0273	1.583e-08	6	31.8625
rs597808	A	G	A	G	0.1801	-0.0149	0.2253	0.4154	12	111973358	0.0576	0.7961	0.0259	3.465e-12	12	48.3535
rs7032019	A	G	A	G	0.2481	0.0367	0.7798	0.6514	9	100552559	0.0594	0.536	0.0271	5.51e-20	9	83.8137
rs75491569	T	C	T	C	-0.2384	-0.0617	0.1777	0.1248	1	19836221	0.0855	0.4702	0.0367	8.665e-11	1	42.1969
rs78495697	T	C	T	C	0.3157	-0.002	0.1424	0.1139	1	108357003	0.0897	0.9822	0.0414	2.56e-14	1	58.1498

## Sheet: SNPs with hyperthyroidism
SNP	effect_allele.exposure	other_allele.exposure	effect_allele.outcome	other_allele.outcome	beta.exposure	beta.outcome	eaf.exposure	eaf.outcome	chr	pos	se.outcome	pval.outcome	se.exposure	pval.exposure	chr.exposure	F
rs11038357	A	T	A	T	0.2351	-0.0041	0.1653	0.3046	11	45237858	0.062	0.9469	0.0354	3.088e-11	11	44.1061
rs117149089	T	C	T	C	0.7393	-0.5017	0.006868	0.001885	12	47804711	0.6677	0.4525	0.1318	2.028e-08	12	31.4638
rs12410532	T	C	T	C	0.2288	-0.0509	0.1667	0.1211	1	19845279	0.0865	0.5565	0.0396	7.48e-09	1	33.3827
rs144569862	T	G	T	G	0.5431	0.5694	0.007784	0.006163	7	51449378	0.362	0.1157	0.098	3.019e-08	7	30.712
rs1479560	T	G	T	G	0.2569	0.046	0.3516	0.2138	5	76468398	0.0694	0.5078	0.0425	1.459e-09	5	36.5385
rs148591245	A	G	A	G	0.8361	-0.043	0.005952	0.01649	1	230364466	0.2243	0.8481	0.1453	8.746e-09	1	33.112
rs17477923	T	C	T	C	-0.2447	-0.15	0.8274	0.6927	15	49711185	0.0615	0.0147299	0.034	6.123e-13	15	51.7977
rs2046045	T	G	T	G	0.3286	0.0405	0.3613	0.5865	5	76535811	0.0578	0.483	0.034	4.353e-22	5	93.4065
rs2983514	A	G	A	G	-0.1992	0.0796	0.7152	0.7051	6	166050119	0.0621	0.2001	0.0321	5.235e-10	6	38.5096
rs36119261	A	G	A	G	0.8816	0.4165	0.006868	0.008093	5	107131308	0.3118	0.1815	0.1391	2.362e-10	5	40.1688
rs6535864	A	G	A	G	0.6596	0.2797	0.141	0.0043	4	153615676	0.4397	0.5247	0.1174	1.95e-08	4	31.5664
rs66760320	T	C	T	C	0.1924	-0.0176	0.2605	0.2034	6	43906255	0.0704	0.803	0.0351	4.428e-08	6	30.0466
rs79676842	T	G	T	G	0.6976	-0.089	0.0087	0.02325	8	133883905	0.1861	0.6323	0.0979	1.033e-12	8	50.7747
rs8077245	T	G	T	G	0.2054	-0.0223	0.7532	0.5359	17	70376177	0.0569	0.695	0.033	5.022e-10	17	38.7412
rs925488	A	G	A	G	0.1903	0.0368	0.7743	0.6528	9	100546391	0.0594	0.5353	0.0333	1.142e-08	9	32.658

## Sheet: SNPs with PCOS
SNP	effect_allele.exposure	other_allele.exposure	effect_allele.outcome	other_allele.outcome	beta.exposure	beta.outcome	eaf.exposure	eaf.outcome	se.outcome	pval.outcome	samplesize.outcome	chr.outcome	pos.outcome	pos.exposure	se.exposure	chr.exposure	F
rs10147570	A	G	A	G	0.2571	-0.0064	0.4699	0.5325	0.0077	0.4091	49269	14	96666289	96666289	0.0576	14	19.9232
rs138333515	T	G	T	G	1.4355	-0.0041	0.0108	0.007784	0.0327	0.9004	43717	14	35265488	35265488	0.3223	14	19.8374
rs147294980	A	T	A	T	1.5059	0.0013	0.01421	0.005495	0.0363	0.9722	42056	18	66145325	66145325	0.2804	18	28.8427
rs1531788	T	C	T	C	0.3557	-0.0038	0.3448	0.3516	0.0073	0.5971	44902	2	213394320	213394320	0.0602	2	34.912
rs1539041	G	T	G	T	-0.3449	0.0137	0.803	0.81	0.0071	0.05331	49269	10	93577141	93577141	0.0723	10	22.7567
rs184424960	T	C	T	C	0.8167	0.0035	0.02727	0.001832	0.0316	0.9122	44811	20	8094012	8094012	0.1827	20	19.9824
rs2627378	A	C	A	C	0.2817	-0.0011	0.3033	0.3654	0.0072	0.8829	49269	8	3847756	3847756	0.062	8	20.6438
rs35416733	A	G	A	G	0.4062	-0.0158	0.1282	0.1016	0.0091	0.08382	49269	8	66480622	66480622	0.0865	8	22.052
rs4705862	T	A	T	A	-0.2606	-0.0123	0.4927	0.5852	0.0069	0.07315	47985	5	131813219	131813219	0.0573	5	20.6842
rs61950362	A	G	A	G	0.4541	-0.0203	0.09774	0.02656	0.0178	0.2545	49269	13	29129352	29129352	0.0985	13	21.2535
rs62235753	T	C	T	C	1.6172	-0.0416	0.01189	0.008242	0.0284	0.1419	49269	22	29272637	29272637	0.3085	22	27.48
rs72723580	T	C	T	C	0.5314	0.0141	0.08496	0.1424	0.0131	0.2828	46857	14	56332522	56332522	0.105	14	25.6132
rs72799690	G	A	G	A	3.8439	0.027	0.002411	0.01007	0.0298	0.364	44879	16	53421708	53421708	0.7807	16	24.2424
rs75705575	A	T	A	T	0.8937	-0.0228	0.02926	0.0293	0.0261	0.3823	48979	18	65831372	65831372	0.1879	18	22.6219
rs75941876	A	G	A	G	0.4247	0.0005	0.1083	0.04716	0.0118	0.9666	46857	14	68996731	68996731	0.0934	14	20.6762
rs10147570	A	G	A	G	0.2571	-0.0138	0.4699	0.5325	0.0072	0.05646	54288	14	96666289	96666289	0.0576	14	19.9232
rs138333515	T	G	T	G	1.4355	-0.012	0.0108	0.007784	0.0312	0.7005	48736	14	35265488	35265488	0.3223	14	19.8374
rs1531788	T	C	T	C	0.3557	-0.0014	0.3448	0.3516	0.0066	0.8316	52047	2	213394320	213394320	0.0602	2	34.912
rs1539041	G	T	G	T	-0.3449	0.006	0.803	0.81	0.0066	0.3595	54288	10	93577141	93577141	0.0723	10	22.7567
rs184424960	T	C	T	C	0.8167	-0.0038	0.02727	0.001832	0.0302	0.8991	48805	20	8094012	8094012	0.1827	20	19.9824
rs2627378	A	C	A	C	0.2817	0.0001	0.3033	0.3654	0.0067	0.9917	54288	8	3847756	3847756	0.062	8	20.6438
rs4705862	T	A	T	A	-0.2606	0.0097	0.4927	0.5852	0.0064	0.1264	53074	5	131813219	131813219	0.0573	5	20.6842
rs75705575	A	T	A	T	0.8937	-0.0444	0.02926	0.0293	0.0248	0.07386	51758	18	65831372	65831372	0.1879	18	22.6219
rs10147570	A	G	A	G	0.2571	-0.0034	0.4699	0.5325	0.0301	0.9088	48969	14	96666289	96666289	0.0576	14	19.9232
rs138333515	T	G	T	G	1.4355	-0.1701	0.0108	0.007784	0.1496	0.2554	41319	14	35265488	35265488	0.3223	14	19.8374
rs147294980	A	T	A	T	1.5059	0.2275	0.01421	0.005495	0.1565	0.146	40469	18	66145325	66145325	0.2804	18	28.8427
rs1531788	T	C	T	C	0.3557	0.0225	0.3448	0.3516	0.0265	0.396	53241	2	213394320	213394320	0.0602	2	34.912
rs1539041	G	T	G	T	-0.3449	0.0088	0.803	0.81	0.0273	0.7484	48969	10	93577141	93577141	0.0723	10	22.7567
rs184424960	T	C	T	C	0.8167	0.2499	0.02727	0.001832	0.1114	0.02493	46593	20	8094012	8094012	0.1827	20	19.9824
rs2627378	A	C	A	C	0.2817	0.0481	0.3033	0.3654	0.0282	0.08827	45741	8	3847756	3847756	0.062	8	20.6438
rs35416733	A	G	A	G	0.4062	-0.0017	0.1282	0.1016	0.0349	0.9612	48969	8	66480622	66480622	0.0865	8	22.052
rs4705862	T	A	T	A	-0.2606	0.0051	0.4927	0.5852	0.0258	0.8425	51979	5	131813219	131813219	0.0573	5	20.6842
rs61950362	A	G	A	G	0.4541	-0.0072	0.09774	0.02656	0.0712	0.9193	46593	13	29129352	29129352	0.0985	13	21.2535
rs62235753	T	C	T	C	1.6172	0.0484	0.01189	0.008242	0.1119	0.6654	48157	22	29272637	29272637	0.3085	22	27.48
rs72723580	T	C	T	C	0.5314	-0.0212	0.08496	0.1424	0.0514	0.6801	48969	14	56332522	56332522	0.105	14	25.6132
rs72799690	G	A	G	A	3.8439	0.0892	0.002411	0.01007	0.1199	0.4569	46395	16	53421708	53421708	0.7807	16	24.2424
rs75705575	A	T	A	T	0.8937	0.1476	0.02926	0.0293	0.098	0.132	46593	18	65831372	65831372	0.1879	18	22.6219
rs75941876	A	G	A	G	0.4247	0.0255	0.1083	0.04716	0.0444	0.5659	48969	14	68996731	68996731	0.0934	14	20.6762
rs10147570	A	G	A	G	0.2571	-0.0194	0.4699	0.5325	0.0377	0.6061	48508	14	96666289	96666289	0.0576	14	19.9232
rs138333515	T	G	T	G	1.4355	0.2121	0.0108	0.007784	0.1513	0.1609	41037	14	35265488	35265488	0.3223	14	19.8374
rs147294980	A	T	A	T	1.5059	-0.1701	0.01421	0.005495	0.205	0.4067	39802	18	66145325	66145325	0.2804	18	28.8427
rs1531788	T	C	T	C	0.3557	0.006	0.3448	0.3516	0.0328	0.8542	51668	2	213394320	213394320	0.0602	2	34.912
rs1539041	G	T	G	T	-0.3449	-0.0224	0.803	0.81	0.0348	0.5193	44260	10	93577141	93577141	0.0723	10	22.7567
rs184424960	T	C	T	C	0.8167	0.0289	0.02727	0.001832	0.1636	0.86	51668	20	8094012	8094012	0.1827	20	19.9824
rs2627378	A	C	A	C	0.2817	0.0032	0.3033	0.3654	0.035	0.9282	48508	8	3847756	3847756	0.062	8	20.6438
rs35416733	A	G	A	G	0.4062	-0.0406	0.1282	0.1016	0.0427	0.3415	48508	8	66480622	66480622	0.0865	8	22.052
rs4705862	T	A	T	A	-0.2606	-0.0178	0.4927	0.5852	0.0319	0.5768	50420	5	131813219	131813219	0.0573	5	20.6842
rs61950362	A	G	A	G	0.4541	0.0823	0.09774	0.02656	0.0837	0.3254	44514	13	29129352	29129352	0.0985	13	21.2535
rs62235753	T	C	T	C	1.6172	0.1028	0.01189	0.008242	0.0997	0.3025	46098	22	29272637	29272637	0.3085	22	27.48
rs72723580	T	C	T	C	0.5314	0.2467	0.08496	0.1424	0.0571	1.573e-05	51668	14	56332522	56332522	0.105	14	25.6132
rs72799690	G	A	G	A	3.8439	0.2705	0.002411	0.01007	0.1119	0.01564	51668	16	53421708	53421708	0.7807	16	24.2424
rs75705575	A	T	A	T	0.8937	0.0931	0.02926	0.0293	0.122	0.4455	44514	18	65831372	65831372	0.1879	18	22.6219
rs75941876	A	G	A	G	0.4247	0.0806	0.1083	0.04716	0.0531	0.1286	48508	14	68996731	68996731	0.0934	14	20.6762
