# Supplementary material for: Thyroid function and polycystic ovary syndrome: a Mendelian randomization study
Source: Front Endocrinol (Lausanne). 2024 Mar 22;15:1364157. doi: 10.3389/fendo.2024.1364157 (PMC10995335; doi:10.3389/fendo.2024.1364157)
Supplement: Supplementary file 3 [file Table_2.xlsx]

## Sheet: Sheet1
Table: Heterogeneity and sensitivity results of thyroid function and PCOS.
Exposure-outcome	MR Egger Intercept		Cochran's heterogeneity test
	Intercept value	P	IVW-Q value	P (IVW)	Egger-Q value	P (Egger)
FT4-PCOS	0.0116598	0.733492	19.018	0.700181	18.8991	0.651553
TSH-PCOS	0.0132812	0.626505	27.0368	0.926063	26.796	0.91314
Hypothyroidism-PCOS	-0.0174184	0.737346	6.17471	0.861456	6.05579	0.810555
Hyperthyroidism-PCOS	-0.0285515	0.621031	13.8081	0.464106	13.5409	0.40695
PCOS-FT4	-0.00398732	0.381334	16.5952	0.27839	15.6093	0.270874
PCOS-TSH	-0.00267829	0.727942	5.02461	0.65696	4.8917	0.557776
PCOS-Hypothyroidism	0.000373539	0.981303	12.9242	0.532503	12.9236	0.453731
PCOS-Hyperthyroidism	-0.00600957	0.794612	21.3174	0.0937714	21.2022	0.0690241
MR, Mendelian randomization; IVW, inverse variance-weighted; PCOS, polycystic ovary syndrome; FT4, free thyroxine; TSH, thyroid-stimulating hormone.
